# Supplementary material for: Evaluation and improvement of workplace vertical violence of nursing interns based on the Importance-Performance Analysis method
Source: Front Med (Lausanne). 2023 Sep 28;10:1210872. doi: 10.3389/fmed.2023.1210872 (PMC10569029; doi:10.3389/fmed.2023.1210872)
Supplement: Supplementary file 2 [file Data_Sheet_2.xlsx]

## Sheet: 转换数值
First section				Second section															third section
1. serial number	2. age	3. sex	4. Internship weeks	1. I was withheld or blocked information purposefully (C1)	2. I was belittled at work (C2)	3. I was ordered to do something beyond my ability and lacked of guidance (C3)	4. Others spread gossip or rumors about me (C4)	5. I was frozen out, ignored, or excluded (C5)	6. I was threatened or intimidated (C6)	7. I was humiliated publicly (C7)	8. Errors in work have been repeatedly emphasized, spread, or exaggerated (C8)	9. I was unjustly criticized (C9)	10. I was physically abused (such as pushing body behavior) (C10)	11. I was deprived of proper rights (C11)	12. I was a laborer who was forced to do trivial and unimportant work (C12)	13. I was treated with hostility (C13)	14. I became a scapegoat (C14)	15. Turn to others for help, but they refused to help (C15)	1. I was withheld or blocked information purposefully (C1)	2. I was belittled at work (C2)	3. I was ordered to do something beyond my ability and lacked of guidance (C3)	4. Others spread gossip or rumors about me (C4)	5. I was frozen out, ignored, or excluded (C5)	6. I was threatened or intimidated (C6)	7. I was humiliated publicly (C7)	8. Errors in work have been repeatedly emphasized, spread, or exaggerated (C8)	9. I was unjustly criticized (C9)	10. I was physically abused (such as pushing body behavior) (C10)	11. I was deprived of proper rights (C11)	12. I was a laborer who was forced to do trivial and unimportant work (C12)	13. I was treated with hostility (C13)	14. I became a scapegoat (C14)	15. Turn to others for help, but they refused to help (C15)
1	23	female	40	5	5	5	5	5	5	5	5	5	5	5	5	5	5	5	4	4	4	4	4	4	4	4	4	4	4	4	4	4	4
2	21	female	23	5	5	5	5	5	5	5	5	5	5	5	5	5	5	5	3	4	4	5	5	1	2	2	5	1	5	5	5	5	3
3	24	female	40	5	3	4	3	3	3	3	3	4	5	3	3	3	3	3	4	4	4	4	4	4	4	4	5	5	5	5	5	5	4
4	18	female	32	3	3	3	2	3	3	3	3	3	3	3	3	3	3	3	3	3	3	3	3	3	3	3	3	3	3	3	3	3	3
5	21	female	28	3	3	3	3	3	3	3	3	3	3	3	3	3	3	3	3	3	3	3	3	3	3	3	3	3	3	3	3	3	3
6	21	female	32	3	3	3	3	3	3	3	3	3	3	3	3	3	3	3	5	5	5	5	5	5	5	5	5	5	5	5	5	5	5
7	20	female	35	3	3	4	4	4	3	3	3	2	2	2	2	2	2	2	3	3	3	3	4	4	4	4	4	4	4	4	4	4	4
8	21	female	37	4	4	4	4	4	4	4	4	4	4	4	4	4	4	4	4	4	4	4	4	4	4	4	4	4	4	4	4	4	4
9	20	female	37	1	1	1	1	1	1	1	1	1	1	1	1	1	1	1	3	5	5	5	5	5	5	5	5	5	5	5	5	5	5
10	20	female	21	5	5	5	5	5	5	5	5	5	5	5	5	5	5	5	5	5	5	5	5	5	5	5	5	5	5	5	5	5	5
11	22	female	36	4	3	3	2	3	3	3	3	3	3	3	3	3	3	3	3	3	3	3	3	3	3	3	3	3	3	3	3	3	3
12	21	female	40	4	4	4	3	4	2	4	4	4	2	4	5	3	3	4	2	2	2	4	3	4	2	3	3	5	2	1	3	3	2
13	22	female	35	4	5	5	5	5	5	5	5	5	5	5	5	4	5	5	4	5	4	5	5	5	5	5	5	5	5	5	4	5	5
14	21	female	31	3	3	4	4	5	5	5	4	4	5	4	3	4	5	4	4	3	3	4	4	5	5	4	4	5	4	2	4	5	3
15	21	male	28	5	4	4	3	5	5	3	5	4	4	4	1	3	3	2	5	3	4	2	2	2	4	2	2	2	2	2	3	3	3
16	18	female	32	4	4	4	4	4	4	4	4	4	4	4	4	4	4	4	5	5	5	5	5	5	5	5	5	5	5	5	5	5	5
17	23	female	31	1	1	1	1	1	1	1	1	1	1	1	1	1	1	1	4	4	4	4	4	4	4	4	4	4	4	4	4	4	4
18	20	female	32	3	3	3	3	3	3	3	3	3	3	3	3	3	3	3	3	3	3	3	3	3	3	3	3	3	3	3	3	3	3
19	20	female	37	1	1	1	1	1	1	1	1	1	1	1	1	1	1	1	1	1	1	1	1	1	1	1	1	1	1	1	1	1	1
20	23	female	32	5	5	5	5	5	5	5	5	5	5	5	5	5	5	5	1	1	1	1	1	1	1	1	1	1	1	1	1	1	1
21	21	female	38	1	1	1	1	1	1	1	1	1	1	1	1	1	1	1	5	5	5	5	5	5	5	5	5	5	5	5	5	5	5
22	20	female	38	2	2	2	2	2	2	2	2	2	2	2	2	2	2	2	4	4	4	4	4	4	4	4	4	4	4	4	4	4	4
23	22	female	32	4	4	4	4	3	3	3	3	3	3	3	3	3	3	3	3	3	3	3	3	3	3	3	3	3	3	3	3	3	3
24	24	female	40	2	2	3	1	2	2	2	2	2	2	2	2	2	2	2	4	4	3	4	4	4	5	4	4	4	4	2	4	4	4
25	17	female	36	2	1	2	3	2	1	2	3	2	1	1	2	1	3	2	5	5	5	4	5	5	4	4	5	5	5	3	5	5	5
26	22	female	30	4	4	4	4	4	4	4	4	4	4	4	4	4	4	3	4	3	4	3	3	3	4	4	4	4	4	4	3	4	3
27	20	female	36	5	5	5	5	5	5	5	5	5	4	4	4	4	5	4	5	5	5	5	5	5	5	5	5	5	5	5	5	5	5
28	20	female	30	2	2	2	2	2	2	2	2	2	2	2	2	2	2	2	5	5	5	5	5	5	5	5	5	5	5	5	5	5	5
29	21	female	30	4	4	4	4	3	3	4	4	4	3	3	4	3	4	3	3	3	2	3	3	4	4	3	4	4	4	2	4	3	4
30	21	female	32	4	4	4	4	4	4	4	4	4	4	4	4	4	4	4	4	3	4	4	4	4	4	4	4	4	4	4	4	4	3
31	21	female	35	5	5	5	3	4	5	5	5	5	5	5	5	4	5	5	5	5	5	5	5	5	5	5	4	5	5	5	5	5	5
32	21	female	36	5	5	5	5	5	5	5	5	5	5	5	5	5	5	5	5	5	5	5	5	5	5	5	5	5	5	5	5	5	5
33	23	female	28	3	3	3	3	3	3	3	3	3	3	3	3	3	3	3	3	3	3	3	3	3	3	3	3	3	3	3	3	3	3
34	23	female	32	5	5	5	5	5	5	5	5	5	5	4	3	4	5	4	3	3	3	4	4	3	4	3	3	3	3	3	3	3	3
35	21	female	28	5	5	5	5	5	5	5	5	5	5	5	5	5	5	5	5	5	5	5	5	5	5	5	5	5	5	5	5	5	5
36	21	female	32	5	3	4	5	5	5	5	5	5	5	5	4	5	5	5	3	3	3	5	5	5	5	5	3	5	3	3	4	5	3
37	21	female	31	2	2	2	1	2	1	1	1	1	1	1	2	1	1	2	4	4	4	5	4	5	5	5	4	5	4	4	5	5	4
38	22	female	24	2	3	3	3	2	2	2	2	4	4	3	3	2	2	5	3	2	3	3	3	3	4	3	2	3	3	3	3	2	3
39	22	female	30	4	4	4	3	3	4	4	4	4	4	4	4	4	4	4	4	4	4	4	3	4	4	4	2	3	3	4	4	3	3
40	21	female	39	4	5	4	3	5	5	5	4	4	5	5	4	5	4	5	3	2	3	4	4	5	5	3	2	5	4	3	3	3	3
41	20	female	32	4	4	3	2	2	2	2	4	2	2	3	3	2	2	2	4	4	3	4	4	4	4	3	4	4	3	3	4	4	4
42	21	female	29	4	5	4	4	5	5	5	5	4	4	4	4	4	4	4	4	5	4	4	4	4	4	4	4	4	4	4	4	4	4
43	22	female	36	4	4	5	4	3	3	3	4	4	3	4	3	3	3	3	3	3	3	3	3	3	3	3	3	3	3	3	3	3	3
44	20	female	32	5	5	5	5	5	5	5	5	5	5	5	5	5	5	5	5	5	5	5	5	5	5	5	5	5	5	5	5	5	5
45	20	female	31	3	3	3	3	3	3	3	3	3	3	3	3	3	3	3	5	5	5	5	5	5	5	5	5	5	5	5	5	5	5
46	21	female	36	3	2	2	1	3	2	2	2	2	2	2	2	2	2	2	4	4	4	5	5	5	5	4	5	5	5	5	5	4	4
47	23	female	32	4	5	5	5	5	5	5	5	5	4	5	5	5	5	4	5	4	4	5	5	5	5	5	5	5	3	4	5	4	5
48	22	female	32	3	4	5	3	3	5	4	4	4	4	4	4	4	4	4	3	5	3	4	4	4	4	4	4	4	4	4	4	4	4
49	20	female	40	3	3	3	3	3	3	3	3	3	3	3	3	3	3	3	3	3	3	3	3	3	3	3	4	4	4	4	4	4	4
50	21	female	28	3	3	3	3	3	3	3	3	3	3	3	4	3	3	4	3	3	3	4	4	4	4	4	4	4	4	3	4	4	4
51	22	female	32	1	1	1	1	1	1	1	1	1	4	1	1	1	1	1	5	5	5	5	5	5	5	5	5	5	5	5	5	5	5
52	22	female	32	2	2	2	2	2	2	2	2	2	2	2	2	2	2	2	5	5	5	5	5	5	5	5	5	5	5	5	5	5	5
53	23	female	40	4	4	5	5	4	4	3	3	3	3	3	3	4	3	3	4	4	3	4	3	3	4	4	3	4	3	3	4	4	4
54	21	female	28	2	2	2	2	2	2	2	2	2	2	2	2	2	2	2	4	4	4	4	4	4	4	4	4	4	4	4	4	4	4
55	18	female	28	4	4	4	4	4	4	4	4	4	4	4	4	4	4	4	4	3	4	4	4	4	4	4	4	4	4	4	4	4	4
56	21	female	32	4	4	4	4	4	4	4	4	4	4	4	4	4	4	4	4	4	4	4	4	4	4	4	4	4	4	4	4	4	4
57	18	female	32	1	1	1	1	1	1	1	1	1	1	1	2	1	1	2	5	5	5	5	5	5	5	5	5	5	5	4	5	5	4
58	20	female	32	2	2	2	2	2	2	2	2	2	2	2	2	2	2	2	1	1	1	1	1	1	1	1	1	1	1	1	1	1	1
59	21	female	32	4	5	5	3	4	5	5	4	3	5	5	4	4	4	3	3	3	3	4	4	4	4	4	3	4	3	2	3	3	3
60	20	female	40	3	3	3	3	3	3	3	3	3	3	3	3	3	3	3	5	5	5	5	5	5	5	5	5	5	5	5	5	5	5
61	19	female	40	3	3	3	3	3	3	3	3	3	3	3	3	3	3	3	3	3	3	3	3	3	3	3	3	3	3	3	3	3	3
62	21	female	32	3	3	4	4	4	4	4	4	3	4	4	3	3	3	3	4	4	3	4	4	4	4	4	4	4	4	4	4	4	4
63	21	male	36	3	4	4	1	4	4	4	4	4	4	4	4	5	5	5	3	2	3	4	3	4	2	4	2	4	3	2	2	4	2
64	21	male	32	5	5	5	5	5	5	5	5	5	5	5	5	5	5	5	5	5	5	5	5	5	5	5	5	5	5	5	5	5	5
65	20	female	24	5	5	5	5	5	5	5	5	5	5	5	5	5	5	5	5	5	5	5	5	5	5	5	5	5	5	5	5	5	5
66	21	male	40	5	5	5	5	5	5	5	5	5	5	5	5	5	5	5	5	5	5	5	5	5	5	5	5	5	5	5	5	5	5
67	21	female	32	3	3	3	3	5	5	5	5	5	5	4	5	5	5	4	4	4	3	4	4	4	4	4	4	5	4	3	3	4	3
68	22	female	32	1	1	1	1	5	5	5	5	5	5	5	5	5	5	5	5	5	5	5	5	5	5	5	5	5	5	5	5	5	5
69	18	female	32	5	5	5	5	5	5	5	5	5	5	5	5	5	5	5	5	5	5	5	5	5	5	5	5	5	5	5	5	5	5
70	18	female	32	4	4	4	4	4	5	5	5	5	5	5	5	4	4	4	4	4	5	5	5	5	5	5	3	2	3	3	5	5	4
71	23	male	40	5	4	5	5	5	5	5	5	5	5	5	5	5	5	4	3	3	2	5	5	5	5	4	5	5	5	5	5	5	5
72	23	female	36	5	5	5	5	5	5	5	5	5	5	5	5	5	5	5	5	5	5	5	5	5	5	5	5	5	5	5	5	5	5
73	22	female	39	1	1	1	1	1	1	1	1	1	1	1	2	1	1	1	5	4	5	5	5	5	5	5	5	5	5	4	5	5	5
74	20	female	33	3	4	4	4	4	4	4	4	4	4	4	3	3	3	4	2	2	2	2	3	3	3	2	2	3	2	3	2	3	2
75	21	female	32	5	5	4	5	5	5	5	5	5	5	5	5	5	5	5	5	5	5	5	5	5	5	5	5	5	5	5	5	5	5
76	20	female	32	4	4	4	4	4	4	4	4	4	4	4	4	4	4	4	4	4	4	4	4	4	4	4	4	4	5	4	4	5	4
77	23	female	29	1	1	1	1	1	1	1	1	1	1	1	1	1	1	1	5	5	5	5	5	5	5	5	5	5	5	5	5	5	5
78	23	male	42	4	5	5	4	4	4	4	4	4	4	5	4	4	5	3	3	3	3	3	4	5	5	4	4	4	4	3	3	4	3
79	22	male	40	2	3	1	2	2	1	1	2	2	1	1	1	1	1	3	4	3	4	4	4	5	5	4	3	4	5	5	3	4	3
80	21	female	36	4	4	4	4	5	5	5	5	4	5	4	4	5	5	5	4	4	4	4	4	4	4	4	4	4	4	4	4	4	4
81	21	female	36	3	3	3	3	3	3	3	3	3	3	3	3	3	3	3	5	5	5	5	5	5	5	5	5	5	5	3	5	5	5
82	20	female	36	3	3	3	3	3	3	3	3	3	3	3	3	3	3	3	3	3	3	3	3	3	3	3	3	3	3	3	3	3	3
83	21	female	37	4	3	4	3	2	3	3	3	3	4	4	3	4	4	3	4	4	3	5	5	5	5	5	5	5	5	5	5	5	4
84	22	female	40	1	1	1	1	4	2	2	2	3	4	4	4	4	4	4	4	4	4	4	3	4	4	4	4	4	4	4	4	4	4
85	17	female	32	4	4	4	4	4	4	4	4	5	4	5	5	5	4	4	5	5	5	5	5	5	5	5	5	5	5	5	5	5	5
86	20	female	36	5	5	5	5	5	5	5	5	5	5	5	5	5	5	5	5	5	5	5	5	5	5	5	5	5	5	5	5	5	5
87	23	male	38	4	4	4	3	3	3	3	3	3	3	3	3	3	2	3	4	3	4	5	3	4	4	4	4	5	5	4	4	5	5
88	20	female	37	5	5	5	5	5	5	5	5	5	5	5	5	5	5	5	5	5	5	5	5	5	5	5	5	5	5	5	5	5	5
89	21	female	32	4	3	3	2	2	1	1	2	4	2	2	3	3	4	3	4	4	4	4	4	4	4	4	4	4	4	4	4	4	4
90	20	female	31	2	2	2	2	2	2	2	2	2	2	2	2	2	2	2	4	4	4	4	4	4	4	4	4	4	4	4	4	4	4
91	24	female	35	3	3	3	1	1	1	1	2	1	1	1	2	1	1	1	5	5	4	5	5	5	5	5	5	5	5	5	5	5	5
92	21	female	36	4	4	4	4	4	4	4	4	4	4	4	4	4	4	4	4	4	4	4	4	4	4	4	4	4	4	4	4	4	4
93	22	female	40	4	5	4	5	5	4	5	5	5	4	5	5	5	5	4	5	5	5	4	4	5	5	5	4	4	5	5	5	5	5
94	22	female	32	4	5	5	5	4	5	5	5	5	5	5	5	5	5	5	5	5	5	5	5	5	5	5	5	5	5	5	5	5	5
95	21	female	32	3	4	4	2	3	4	4	4	4	4	4	3	3	3	3	4	4	4	3	2	3	4	3	3	3	3	3	3	4	3
96	23	female	40	3	3	3	3	3	3	3	3	3	3	3	3	3	3	3	3	3	3	3	3	3	3	3	3	3	3	3	3	3	3
97	21	female	31	4	3	3	4	3	3	3	4	5	4	4	4	4	5	3	3	3	3	4	4	4	4	3	4	4	4	2	4	3	4
98	23	female	40	5	5	5	3	2	2	2	2	4	2	2	2	2	4	2	4	4	4	4	4	4	4	4	4	4	4	4	4	4	4
99	22	female	30	5	5	5	5	5	5	5	5	5	5	5	5	5	5	5	5	5	5	5	5	5	5	5	5	5	5	5	5	5	5
100	20	female	36	4	4	4	2	4	4	4	4	4	4	4	4	4	4	4	4	4	3	4	5	5	5	4	4	5	4	4	4	4	4
101	21	female	32	5	4	3	4	4	1	3	4	3	2	4	3	4	3	4	3	5	3	4	4	5	5	4	5	5	5	4	3	4	4
102	22	female	32	4	4	5	5	4	5	5	5	5	5	5	4	4	4	3	3	4	4	5	4	5	5	5	4	5	4	4	5	5	5
103	22	female	32	4	4	4	4	4	5	5	4	4	5	4	3	5	5	3	4	4	4	4	4	5	5	4	4	5	4	4	5	5	3
104	22	female	40	2	2	2	2	2	2	2	2	2	2	2	2	2	2	2	4	4	4	4	4	4	4	4	4	4	4	4	4	4	4
105	20	female	36	3	3	3	3	3	3	3	3	3	3	3	3	3	3	3	3	3	3	3	3	3	3	3	3	3	3	3	3	3	3
106	23	female	28	4	4	4	2	3	3	4	4	4	3	4	2	3	3	3	4	4	4	4	3	3	4	4	4	3	3	3	3	3	3
107	21	female	36	4	4	4	4	4	4	4	4	4	4	4	4	4	4	4	4	4	4	4	4	4	4	4	4	4	4	4	4	4	4
108	23	female	32	5	5	5	5	5	5	5	5	4	4	4	4	4	4	4	3	3	4	4	4	5	4	4	4	4	4	4	4	4	4
109	22	female	36	4	4	4	4	2	2	2	2	2	2	2	2	2	2	2	4	4	4	4	4	4	4	4	4	4	4	4	4	4	4
110	23	male	40	4	3	4	2	2	2	2	3	3	1	3	4	2	2	4	4	4	2	4	4	4	4	3	4	5	4	2	4	4	5
111	21	female	36	5	5	5	5	5	5	5	5	5	5	5	5	5	5	5	4	4	4	5	4	5	5	4	3	3	4	3	3	3	5
112	21	female	58	4	4	4	4	3	3	3	3	3	3	3	3	3	3	3	4	4	4	4	4	4	4	4	4	4	4	4	4	4	4
113	22	female	29	2	2	2	2	2	2	2	2	2	2	2	2	2	2	2	4	4	4	4	4	4	4	4	4	4	4	3	4	4	4
114	21	female	32	3	3	3	3	3	3	3	3	3	3	3	3	3	3	3	3	3	3	3	3	3	3	3	3	3	3	3	3	3	3
115	22	female	40	2	2	2	2	2	2	2	2	2	2	2	2	2	2	2	4	4	4	4	4	4	4	4	4	4	4	4	4	4	4
116	18	female	32	4	4	4	4	4	4	4	4	4	4	4	4	4	4	4	4	3	4	4	4	4	4	3	2	4	4	2	4	4	4
117	21	female	36	5	5	5	5	5	5	5	5	5	5	5	5	5	5	5	5	5	5	5	5	4	5	4	5	5	5	5	5	5	5
118	21	female	36	4	4	5	3	3	4	3	4	4	4	3	4	3	3	3	4	4	1	4	4	4	4	3	3	5	4	2	4	5	3
119	21	female	32	5	5	5	5	5	5	5	5	5	5	5	5	5	5	5	5	5	5	5	5	5	5	5	5	5	5	5	5	5	5
120	22	female	28	5	4	5	3	5	5	5	5	5	5	5	4	5	5	4	4	4	4	4	4	4	4	4	4	4	4	3	4	4	4
Average				3.55833	3.55	3.61667	3.325	3.49167	3.475	3.5	3.575	3.55833	3.50833	3.51667	3.45	3.43333	3.5	3.425	3.94167	3.90833	3.84167	4.11667	4.05833	4.15833	4.2	4.01667	3.975	4.15833	4.05833	3.80833	4.05833	4.13333	3.975
